# Supplementary material for: Comprehensive analysis of alternative splicing in Rosa roxburghii Tratt reveals its role in flavonoid synthesis
Source: Front Plant Sci. 2025 Jul 11;16:1627126. doi: 10.3389/fpls.2025.1627126 (PMC12291298; doi:10.3389/fpls.2025.1627126)
Supplement: Supplementary file 7 [file Table1.xlsx]

## Sheet: Table S1
Table S1. Sequences of primer pairs used in this article.
Primer name	Forward primer	Reverse primer	Application
ANR-F/R	ATGCGAAAGCAAGTGGATG	TAGATAAAGAACCAACTCAGAC	AS identification
ANR2-1F/1R	CCTACTTGGGGGTATCCT	TCATAAATGTCTTCAATCCC	AS identification
ANR2-2F/2R	AAGCCAGGAGTCCAAGGG	AGGATACCCCTGCAAATTGG	AS identification
DFR-1F/1R	CGTGCGAGACCCTGCTAAT	CTCAATGCCCTTGAACGTTG	AS identification
DFR-2F/2R	GGTCCGTGCAACCTATATAG	CCAGGTCTGCCTTCCACA	AS identification
bHLH-1F/1R	CATCTTCAAGCCAACCAC	TTGTCATTCAACAGAGAGTG	AS identification
bHLH-2F/2R	GTTTGAATCATTTTCCACCT	TGACCAGGGTCTTCAGGA	AS identification
4CL1-1F/1R	AGTCTTGGGCCAGGGTTA	GTGAAGCCATCCCTCGAC	AS identification
4CL1-2F/2R	AAATGTCGCCGTCTGTTAGC	GTGAAGCCATCCCTCGAC	AS identification
4CL2-F/R	GTAACGCACTTCCCAGTTGT	GAGCAATCTGAAATCCCTTGTA	AS identification
MYB-F/R	TCCTGGACGCACCGACAATG	CGCCCTCTGCCTTGGTCTG	AS identification
GT-F/R	AGGAATCTTGTATAGGGTCA	CGGTAGATTATATTGACACC	AS identification
QbHLH-1F/1R	CTTCAAGCCAACCACCATTA	GGGTCTTCAGGAAACACAC	qRT-RCR
QbHLH-2F/2R	CTTCAAGCCAACCACCATTA	TTGTCATTCAACAGAGAGTG	qRT-RCR
