# Supplementary material for: Comprehensive analysis of alternative splicing in Rosa roxburghii Tratt reveals its role in flavonoid synthesis
Source: Front Plant Sci. 2025 Jul 11;16:1627126. doi: 10.3389/fpls.2025.1627126 (PMC12291298; doi:10.3389/fpls.2025.1627126)
Supplement: Supplementary file 8 [file Table2.xls]

## Sheet: Sheet1
Table S2. GO enrichment analysis of the key modules of WGCNA
Black module	Class	GO_Name	GO_ID	GO_Level	P_value	EnrichmentScore	HitsGenesCountsInSelectedSet	HitsGenesCountsInBackground	AllGenesCountsInSelectedSet	AllGenesCountsInBackground	GenesOfSelectedSetInGOterm	corrected p-value(BH method)
	Cellular component	membrane	GO:0016020	3	8.47498e-05	1.38861	86	4924	164	13039	Rr102665,Rr300938,Rr202268,Rr105023,Rr400654,Rr104612,Rr104857,Rr504519,Rr105032,Rr106362,Rr400308,Rr100462,Rr703694,Rr501344,Rr301208,Rr603732,Rr402734,Rr501108,Rr704208,Rr401786,Rr203552,Rr204088,Rr400907,Rr603002,Rr203424,Rr305502,Rr105076,Rr100546,Rr403615,Rr703920,Rr104676,Rr106612,Rr404299,Rr704450,Rr500465,Rr101616,Rr304510,Rr101856,Rr304190,Rr205021,Rr201455,Rr203877,Rr600046,Rr403540,Rr7…	0.00641274
	Cellular component	cell pole	GO:0060187	3	8.14442e-05	11.0425	5	36	164	13039	Rr201455,Rr201450,Rr101141,Rr201781,Rr106577,	0.00924391
	Cellular component	cell tip	GO:0051286	4	7.08475e-05	11.358	5	35	164	13039	Rr201455,Rr201450,Rr101141,Rr201781,Rr106577,	0.0160824
	Cellular component	plasma membrane	GO:0005886	4	0.00111138	1.47436	54	2912	164	13039	Rr102665,Rr300938,Rr105023,Rr400654,Rr104857,Rr504519,Rr400308,Rr703694,Rr501344,Rr301208,Rr402734,Rr501108,Rr704208,Rr401786,Rr204088,Rr400907,Rr203424,Rr105076,Rr703920,Rr104676,Rr106612,Rr404299,Rr704450,Rr101616,Rr101856,Rr304190,Rr205021,Rr203877,Rr600046,Rr704237,Rr601820,Rr101279,Rr204191,Rr500894,Rr300999,Rr200146,Rr306180,Rr101141,Rr601956,Rr300503,Rr100046,Rr203160,Rr201781,Rr100394,Rr7…	0.0420472
	Cellular component	obsolete plasma membrane part	GO:0044459	0	0.00252435	2.27594	15	524	164	13039	Rr102665,Rr501344,Rr402734,Rr501108,Rr204088,Rr203877,Rr600046,Rr500894,Rr101141,Rr100046,Rr201781,Rr104029,Rr106577,Rr204386,Rr400642,	0.0477523
Plink module	Biological process	photosynthesis, light reaction	GO:0019684	5	4.26272e-08	6.30987	14	109	268	13166	Rr600521,Rr503265,Rr301197,Rr100988,Rr503364,Rr104037,Rr106698,Rr600828,Rr101300,Rr404922,Rr203553,Rr603687,Rr301716,Rr103830,	4.32027e-05
	Biological process	photosynthesis	GO:0015979	4	2.24262e-08	5.2858	17	158	268	13166	Rr600521,Rr503265,Rr301197,Rr202308,Rr100988,Rr503364,Rr201763,Rr104037,Rr106698,Rr600828,Rr101300,Rr404922,Rr106947,Rr203553,Rr603687,Rr301716,Rr103830,	4.54579e-05
	Biological process	generation of precursor metabolites and energy	GO:0006091	4	8.21525e-07	3.45038	21	299	268	13166	Rr103087,Rr600521,Rr503265,Rr301197,Rr105309,Rr100988,Rr503364,Rr502496,Rr104037,Rr106698,Rr600828,Rr100598,Rr205529,Rr101300,Rr204586,Rr404922,Rr203553,Rr105761,Rr603687,Rr301716,Rr103830,	0.000555077
	Biological process	plastid organization	GO:0009657	6	2.2789e-06	3.65406	18	242	268	13166	Rr504057,Rr304709,Rr405114,Rr203894,Rr703753,Rr203714,Rr201763,Rr202884,Rr306003,Rr204435,Rr501403,Rr502854,Rr301716,Rr303962,Rr402026,Rr400085,Rr403348,Rr100492,	0.00115483
	Cellular component	chloroplast	GO:0009507	7	2.22045e-16	2.18078	105	2150	292	13039	Rr704400,Rr700284,Rr701360,Rr202932,Rr602631,Rr301686,Rr504057,Rr303510,Rr304709,Rr602896,Rr405210,Rr304780,Rr600521,Rr302230,Rr201929,Rr405114,Rr600771,Rr503160,Rr101197,Rr504139,Rr305602,Rr600790,Rr405034,Rr503265,Rr301197,Rr400813,Rr106518,Rr405040,Rr303482,Rr101959,Rr100988,Rr104585,Rr503364,Rr203894,Rr405177,Rr104485,Rr400843,Rr703753,Rr502496,Rr203714,Rr101805,Rr302082,Rr400853,Rr201763,Rr2…	6.70575e-14
	Cellular component	plastid	GO:0009536	6	2.22045e-16	2.17776	109	2235	292	13039	Rr704400,Rr700284,Rr701360,Rr202932,Rr602631,Rr301686,Rr504057,Rr303510,Rr304709,Rr602896,Rr405210,Rr304780,Rr600521,Rr302230,Rr201929,Rr405114,Rr600771,Rr503160,Rr101197,Rr504139,Rr305602,Rr107271,Rr600790,Rr405034,Rr503265,Rr301197,Rr400813,Rr106518,Rr405040,Rr303482,Rr101959,Rr100988,Rr104585,Rr503364,Rr203894,Rr405177,Rr104485,Rr400843,Rr703753,Rr502496,Rr203714,Rr101805,Rr302082,Rr400853,Rr2…	6.70575e-14
	Cellular component	obsolete chloroplast part	GO:0044434	0	2.57683e-13	2.52345	69	1221	292	13039	Rr202932,Rr602631,Rr504057,Rr303510,Rr304709,Rr304780,Rr600521,Rr302230,Rr201929,Rr405114,Rr305602,Rr600790,Rr405034,Rr503265,Rr301197,Rr106518,Rr303482,Rr101959,Rr100988,Rr104585,Rr405177,Rr104485,Rr400843,Rr502496,Rr203714,Rr101805,Rr302082,Rr400853,Rr201763,Rr204911,Rr306556,Rr701438,Rr603090,Rr402817,Rr104030,Rr104037,Rr106698,Rr600828,Rr402707,Rr105376,Rr306003,Rr502220,Rr204435,Rr102685,Rr1…	2.59401e-11
	Cellular component	obsolete thylakoid part	GO:0044436	0	5.55223e-13	4.43851	33	332	292	13039	Rr202932,Rr602631,Rr600521,Rr503160,Rr305602,Rr503265,Rr301197,Rr100988,Rr104585,Rr405177,Rr104485,Rr302082,Rr201763,Rr402817,Rr104037,Rr106698,Rr600828,Rr400793,Rr502220,Rr102685,Rr101300,Rr106947,Rr203553,Rr603481,Rr603687,Rr301716,Rr103830,Rr704285,Rr400085,Rr205121,Rr100492,Rr704175,Rr705141,	4.19193e-11
	Cellular component	obsolete plastid part	GO:0044435	0	8.58091e-13	2.46097	69	1252	292	13039	Rr202932,Rr602631,Rr504057,Rr303510,Rr304709,Rr304780,Rr600521,Rr302230,Rr201929,Rr405114,Rr305602,Rr600790,Rr405034,Rr503265,Rr301197,Rr106518,Rr303482,Rr101959,Rr100988,Rr104585,Rr405177,Rr104485,Rr400843,Rr502496,Rr203714,Rr101805,Rr302082,Rr400853,Rr201763,Rr204911,Rr306556,Rr701438,Rr603090,Rr402817,Rr104030,Rr104037,Rr106698,Rr600828,Rr402707,Rr105376,Rr306003,Rr502220,Rr204435,Rr102685,Rr1…	5.18287e-11
	Cellular component	plastid membrane	GO:0042170	5	4.09495e-12	3.8184	36	421	292	13039	Rr202932,Rr602631,Rr504057,Rr600521,Rr405114,Rr305602,Rr503265,Rr100988,Rr104585,Rr405177,Rr104485,Rr203714,Rr302082,Rr400853,Rr201763,Rr402817,Rr104037,Rr600828,Rr502220,Rr204435,Rr102685,Rr101300,Rr106947,Rr203553,Rr501403,Rr502854,Rr603687,Rr501858,Rr301716,Rr103830,Rr704285,Rr400085,Rr205121,Rr100492,Rr704175,Rr705141,	2.06112e-10
	Cellular component	chloroplast thylakoid	GO:0009534	6	2.95216e-11	3.94732	32	362	292	13039	Rr202932,Rr602631,Rr600521,Rr305602,Rr503265,Rr301197,Rr100988,Rr104585,Rr405177,Rr104485,Rr302082,Rr201763,Rr306556,Rr402817,Rr104037,Rr106698,Rr600828,Rr502220,Rr102685,Rr101300,Rr106947,Rr203553,Rr603481,Rr603687,Rr301716,Rr103830,Rr704285,Rr400085,Rr205121,Rr100492,Rr704175,Rr705141,	1.27365e-09
	Cellular component	thylakoid	GO:0009579	4	5.26051e-11	3.57642	35	437	292	13039	Rr202932,Rr602631,Rr304780,Rr600521,Rr503160,Rr305602,Rr503265,Rr301197,Rr100988,Rr104585,Rr405177,Rr104485,Rr302082,Rr201763,Rr306556,Rr402817,Rr104037,Rr106698,Rr600828,Rr400793,Rr502220,Rr102685,Rr101300,Rr106947,Rr203553,Rr603481,Rr603687,Rr301716,Rr103830,Rr704285,Rr400085,Rr205121,Rr100492,Rr704175,Rr705141,	1.58868e-09
	Cellular component	plastid thylakoid	GO:0031976	5	5.22837e-11	3.86198	32	370	292	13039	Rr202932,Rr602631,Rr600521,Rr305602,Rr503265,Rr301197,Rr100988,Rr104585,Rr405177,Rr104485,Rr302082,Rr201763,Rr306556,Rr402817,Rr104037,Rr106698,Rr600828,Rr502220,Rr102685,Rr101300,Rr106947,Rr203553,Rr603481,Rr603687,Rr301716,Rr103830,Rr704285,Rr400085,Rr205121,Rr100492,Rr704175,Rr705141,	1.75441e-09
	Cellular component	chloroplast thylakoid membrane	GO:0009535	7	4.67625e-11	4.38707	28	285	292	13039	Rr202932,Rr602631,Rr600521,Rr305602,Rr503265,Rr100988,Rr104585,Rr405177,Rr104485,Rr302082,Rr201763,Rr402817,Rr104037,Rr600828,Rr502220,Rr102685,Rr101300,Rr106947,Rr203553,Rr603687,Rr301716,Rr103830,Rr704285,Rr400085,Rr205121,Rr100492,Rr704175,Rr705141,	1.76528e-09
	Cellular component	plastid thylakoid membrane	GO:0055035	6	9.7395e-11	4.25277	28	294	292	13039	Rr202932,Rr602631,Rr600521,Rr305602,Rr503265,Rr100988,Rr104585,Rr405177,Rr104485,Rr302082,Rr201763,Rr402817,Rr104037,Rr600828,Rr502220,Rr102685,Rr101300,Rr106947,Rr203553,Rr603687,Rr301716,Rr103830,Rr704285,Rr400085,Rr205121,Rr100492,Rr704175,Rr705141,	2.67393e-09
	Cellular component	photosynthetic membrane	GO:0034357	4	2.29603e-10	4.09939	28	305	292	13039	Rr202932,Rr602631,Rr600521,Rr305602,Rr503265,Rr100988,Rr104585,Rr405177,Rr104485,Rr302082,Rr201763,Rr402817,Rr104037,Rr600828,Rr502220,Rr102685,Rr101300,Rr106947,Rr203553,Rr603687,Rr301716,Rr103830,Rr704285,Rr400085,Rr205121,Rr100492,Rr704175,Rr705141,	5.33386e-09
	Cellular component	thylakoid membrane	GO:0042651	5	2.12745e-10	4.11288	28	304	292	13039	Rr202932,Rr602631,Rr600521,Rr305602,Rr503265,Rr100988,Rr104585,Rr405177,Rr104485,Rr302082,Rr201763,Rr402817,Rr104037,Rr600828,Rr502220,Rr102685,Rr101300,Rr106947,Rr203553,Rr603687,Rr301716,Rr103830,Rr704285,Rr400085,Rr205121,Rr100492,Rr704175,Rr705141,	5.35408e-09
	Cellular component	plastid envelope	GO:0009526	5	3.93695e-10	2.69415	47	779	292	13039	Rr202932,Rr602631,Rr504057,Rr304709,Rr600521,Rr405114,Rr305602,Rr600790,Rr503265,Rr303482,Rr100988,Rr104585,Rr405177,Rr104485,Rr400843,Rr203714,Rr101805,Rr302082,Rr400853,Rr201763,Rr204911,Rr701438,Rr402817,Rr104037,Rr600828,Rr402707,Rr502220,Rr204435,Rr102685,Rr101300,Rr106947,Rr203553,Rr501403,Rr502854,Rr603687,Rr501858,Rr301716,Rr103830,Rr704285,Rr303962,Rr603765,Rr400085,Rr303943,Rr205121,Rr1…	8.49255e-09
	Cellular component	envelope	GO:0031975	3	2.49276e-08	2.15572	56	1160	292	13039	Rr202932,Rr602631,Rr105271,Rr504057,Rr500927,Rr304709,Rr302529,Rr704686,Rr305868,Rr600521,Rr305735,Rr405114,Rr305602,Rr600790,Rr503265,Rr303482,Rr100988,Rr104585,Rr405177,Rr104485,Rr400843,Rr203714,Rr101805,Rr302082,Rr400853,Rr201763,Rr204911,Rr701438,Rr402817,Rr104037,Rr600828,Rr402707,Rr502220,Rr204435,Rr102685,Rr101300,Rr100321,Rr106947,Rr500355,Rr403863,Rr203553,Rr501403,Rr502854,Rr603687,Rr5…	4.70509e-07
	Cellular component	organelle envelope	GO:0031967	4	2.34736e-08	2.15944	56	1158	292	13039	Rr202932,Rr602631,Rr105271,Rr504057,Rr500927,Rr304709,Rr302529,Rr704686,Rr305868,Rr600521,Rr305735,Rr405114,Rr305602,Rr600790,Rr503265,Rr303482,Rr100988,Rr104585,Rr405177,Rr104485,Rr400843,Rr203714,Rr101805,Rr302082,Rr400853,Rr201763,Rr204911,Rr701438,Rr402817,Rr104037,Rr600828,Rr402707,Rr502220,Rr204435,Rr102685,Rr101300,Rr100321,Rr106947,Rr500355,Rr403863,Rr203553,Rr501403,Rr502854,Rr603687,Rr5…	4.72602e-07
	Cellular component	plastid stroma	GO:0009532	3	2.90003e-06	2.2867	36	703	292	13039	Rr303510,Rr304780,Rr302230,Rr201929,Rr405114,Rr305602,Rr405034,Rr503265,Rr106518,Rr101959,Rr100988,Rr104585,Rr104485,Rr400843,Rr502496,Rr306556,Rr603090,Rr402817,Rr104030,Rr600828,Rr402707,Rr105376,Rr306003,Rr101300,Rr103319,Rr106947,Rr301823,Rr603481,Rr105761,Rr501858,Rr305087,Rr404536,Rr603765,Rr402026,Rr400085,Rr705141,	5.15182e-05
	Cellular component	thylakoid lumen	GO:0031977	3	4.38853e-06	7.05065	9	57	292	13039	Rr600521,Rr503160,Rr301197,Rr106698,Rr600828,Rr400793,Rr101300,Rr603481,Rr704175,	7.36298e-05
	Cellular component	chloroplast stroma	GO:0009570	4	6.0203e-06	2.24554	35	696	292	13039	Rr303510,Rr304780,Rr302230,Rr201929,Rr405114,Rr305602,Rr405034,Rr503265,Rr106518,Rr101959,Rr100988,Rr104585,Rr400843,Rr502496,Rr306556,Rr603090,Rr402817,Rr104030,Rr600828,Rr402707,Rr105376,Rr306003,Rr101300,Rr103319,Rr106947,Rr301823,Rr603481,Rr105761,Rr501858,Rr305087,Rr404536,Rr603765,Rr402026,Rr400085,Rr705141,	9.56911e-05
	Cellular component	obsolete cytoplasmic part	GO:0044444	0	9.49154e-06	1.22693	195	7097	292	13039	Rr403134,Rr403496,Rr601405,Rr704400,Rr700284,Rr302681,Rr103087,Rr203916,Rr302665,Rr701360,Rr202932,Rr304610,Rr602631,Rr105271,Rr301686,Rr702484,Rr504057,Rr303510,Rr500927,Rr304709,Rr304943,Rr302529,Rr602896,Rr405210,Rr704207,Rr600634,Rr704686,Rr305868,Rr704200,Rr304780,Rr600521,Rr305735,Rr505378,Rr302230,Rr201929,Rr405114,Rr600771,Rr503160,Rr101197,Rr504139,Rr305602,Rr403070,Rr200740,Rr300028,Rr5…	0.000143322
	Cellular component	organelle membrane	GO:0031090	4	2.24855e-05	1.65291	65	1756	292	13039	Rr403134,Rr202932,Rr602631,Rr105271,Rr504057,Rr500927,Rr302529,Rr602896,Rr704686,Rr305868,Rr600521,Rr305735,Rr405114,Rr600771,Rr305602,Rr503265,Rr100988,Rr104585,Rr405177,Rr104485,Rr400843,Rr703636,Rr203714,Rr302082,Rr400853,Rr201763,Rr105112,Rr202401,Rr402817,Rr104037,Rr600828,Rr502220,Rr205529,Rr204435,Rr102685,Rr503637,Rr101300,Rr102334,Rr104877,Rr102460,Rr100321,Rr106947,Rr500355,Rr203553,Rr2…	0.000323363
	Cellular component	cytoplasm	GO:0005737	3	6.1659e-05	1.16785	216	8259	292	13039	Rr403134,Rr403496,Rr601405,Rr704400,Rr700284,Rr302681,Rr103087,Rr203916,Rr600204,Rr302665,Rr701360,Rr202932,Rr304610,Rr602631,Rr105271,Rr301686,Rr702484,Rr504057,Rr303510,Rr106013,Rr500927,Rr304709,Rr304943,Rr302529,Rr602896,Rr405210,Rr704207,Rr600634,Rr704686,Rr305868,Rr704200,Rr703470,Rr304780,Rr600521,Rr704678,Rr305735,Rr505378,Rr302230,Rr201929,Rr405114,Rr600771,Rr503160,Rr101197,Rr504139,Rr3…	0.00084641
	Cellular component	chloroplast envelope	GO:0009941	6	7.01286e-05	2.21295	28	565	292	13039	Rr504057,Rr304709,Rr405114,Rr305602,Rr600790,Rr503265,Rr303482,Rr100988,Rr400843,Rr203714,Rr101805,Rr400853,Rr204911,Rr701438,Rr402817,Rr402707,Rr502220,Rr204435,Rr101300,Rr106947,Rr501403,Rr502854,Rr501858,Rr303962,Rr603765,Rr400085,Rr303943,Rr705141,	0.000920819
	Cellular component	organelle subcompartment	GO:0031984	3	0.000479384	1.7241	40	1036	292	13039	Rr202932,Rr602631,Rr600521,Rr305602,Rr503265,Rr301197,Rr105309,Rr100988,Rr100745,Rr104585,Rr405177,Rr104485,Rr302082,Rr201763,Rr306556,Rr106445,Rr402817,Rr104037,Rr106698,Rr600828,Rr204568,Rr502220,Rr102685,Rr503637,Rr101300,Rr102334,Rr106947,Rr203553,Rr603481,Rr205145,Rr603687,Rr301716,Rr103830,Rr205586,Rr704285,Rr400085,Rr205121,Rr100492,Rr704175,Rr705141,	0.00579096
	Cellular component	chloroplast membrane	GO:0031969	6	0.00198387	3.2151	9	125	292	13039	Rr504057,Rr405114,Rr203714,Rr400853,Rr502220,Rr204435,Rr501403,Rr502854,Rr501858,	0.0213975
Red module	Biological process	jasmonic acid metabolic process	GO:0009694	8	7.53646e-11	49.2318	7	52	36	13166	Rr503223,Rr503226,Rr100912,Rr204638,Rr700066,Rr403842,Rr204147,	4.86102e-08
	Biological process	jasmonic acid biosynthetic process	GO:0009695	9	1.02232e-07	42.5258	5	43	36	13166	Rr503223,Rr503226,Rr100912,Rr700066,Rr403842,	3.29699e-05
	Biological process	monocarboxylic acid metabolic process	GO:0032787	7	8.54662e-06	6.26952	9	525	36	13166	Rr700487,Rr503223,Rr503226,Rr100912,Rr204638,Rr700066,Rr403842,Rr205597,Rr204147,	0.000918762
	Biological process	monocarboxylic acid biosynthetic process	GO:0072330	8	1.1808e-05	8.76731	7	292	36	13166	Rr700487,Rr503223,Rr503226,Rr100912,Rr700066,Rr403842,Rr205597,	0.00108802
	Biological process	hormone metabolic process	GO:0042445	5	4.95451e-05	7.01385	7	365	36	13166	Rr503223,Rr503226,Rr100912,Rr204638,Rr700066,Rr403842,Rr204147,	0.00355073
	Biological process	small molecule biosynthetic process	GO:0044283	4	0.000202821	4.18234	9	787	36	13166	Rr700487,Rr503223,Rr503226,Rr100912,Rr100030,Rr204641,Rr700066,Rr403842,Rr205597,	0.013082
	Biological process	regulation of hormone levels	GO:0010817	4	0.000269401	5.34458	7	479	36	13166	Rr503223,Rr503226,Rr100912,Rr204638,Rr700066,Rr403842,Rr204147,	0.0133664
	Biological process	carboxylic acid metabolic process	GO:0019752	6	0.000383232	3.46985	10	1054	36	13166	Rr700487,Rr503223,Rr503226,Rr100912,Rr100750,Rr204638,Rr700066,Rr403842,Rr205597,Rr204147,	0.0176561
	Biological process	organic acid biosynthetic process	GO:0016053	5	0.000807367	4.45227	7	575	36	13166	Rr700487,Rr503223,Rr503226,Rr100912,Rr700066,Rr403842,Rr205597,	0.0200289
	Biological process	response to organic cyclic compound	GO:0014070	5	0.000807367	4.45227	7	575	36	13166	Rr503223,Rr503226,Rr100908,Rr602750,Rr700066,Rr203131,Rr500214,	0.0200289
	Biological process	lipid metabolic process	GO:0006629	4	0.00049772	3.70664	9	888	36	13166	Rr700487,Rr503223,Rr503226,Rr100912,Rr204638,Rr601104,Rr700066,Rr403842,Rr204147,	0.0200643
	Biological process	response to biotic stimulus	GO:0009607	3	0.000787765	2.92578	11	1375	36	13166	Rr503223,Rr305905,Rr503226,Rr601619,Rr204641,Rr100908,Rr103496,Rr700066,Rr403709,Rr204147,Rr500214,	0.0203243
	Biological process	organic acid metabolic process	GO:0006082	4	0.000608961	3.27415	10	1117	36	13166	Rr700487,Rr503223,Rr503226,Rr100912,Rr100750,Rr204638,Rr700066,Rr403842,Rr205597,Rr204147,	0.0206726
	Biological process	small molecule metabolic process	GO:0044281	3	0.00077641	2.73437	12	1605	36	13166	Rr700487,Rr503223,Rr503226,Rr100912,Rr100750,Rr100030,Rr204641,Rr204638,Rr700066,Rr403842,Rr205597,Rr204147,	0.020866
	Biological process	oxoacid metabolic process	GO:0043436	5	0.000600385	3.28002	10	1115	36	13166	Rr700487,Rr503223,Rr503226,Rr100912,Rr100750,Rr204638,Rr700066,Rr403842,Rr205597,Rr204147,	0.0215138
	Biological process	carboxylic acid biosynthetic process	GO:0046394	7	0.000750955	4.50714	7	568	36	13166	Rr700487,Rr503223,Rr503226,Rr100912,Rr700066,Rr403842,Rr205597,	0.0220166
	Biological process	response to bacterium	GO:0009617	6	0.000750955	4.50714	7	568	36	13166	Rr503223,Rr503226,Rr601619,Rr204641,Rr103496,Rr700066,Rr403709,	0.0220166
	Biological process	hormone biosynthetic process	GO:0042446	6	0.000583376	7.22771	5	253	36	13166	Rr503223,Rr503226,Rr100912,Rr700066,Rr403842,	0.022134
	Biological process	biological process involved in interspecies interaction between organisms	GO:0044419	2	0.00105103	2.82709	11	1423	36	13166	Rr503223,Rr305905,Rr503226,Rr601619,Rr204641,Rr100908,Rr103496,Rr700066,Rr403709,Rr204147,Rr500214,	0.0225971
	Biological process	response to external biotic stimulus	GO:0043207	4	0.000745189	2.94505	11	1366	36	13166	Rr503223,Rr305905,Rr503226,Rr601619,Rr204641,Rr100908,Rr103496,Rr700066,Rr403709,Rr204147,Rr500214,	0.0228879
	Biological process	response to other organism	GO:0051707	5	0.00071343	2.96022	11	1359	36	13166	Rr503223,Rr305905,Rr503226,Rr601619,Rr204641,Rr100908,Rr103496,Rr700066,Rr403709,Rr204147,Rr500214,	0.0230081
	Biological process	response to external stimulus	GO:0009605	3	0.00178269	2.49073	12	1762	36	13166	Rr503223,Rr305905,Rr503226,Rr601136,Rr601619,Rr204641,Rr100908,Rr103496,Rr700066,Rr403709,Rr204147,Rr500214,	0.0348436
	Biological process	response to wounding	GO:0009611	4	0.00214922	5.39413	5	339	36	13166	Rr503223,Rr503226,Rr204638,Rr700066,Rr105565,	0.0407719
	Biological process	regulation of biological quality	GO:0065008	3	0.00300542	2.65786	10	1376	36	13166	Rr503223,Rr503226,Rr100912,Rr601136,Rr204641,Rr204638,Rr700066,Rr403842,Rr204147,Rr500214,	0.0421412
	Biological process	lipid biosynthetic process	GO:0008610	5	0.00336564	4.01158	6	547	36	13166	Rr700487,Rr503223,Rr503226,Rr100912,Rr700066,Rr403842,	0.0452258
Yellow module	Biological process	small molecule metabolic process	GO:0044281	3	1.9216e-05	1.97482	39	1605	162	13166	Rr300264,Rr100476,Rr300250,Rr200874,Rr306340,Rr403169,Rr302004,Rr104095,Rr503071,Rr105504,Rr404279,Rr601976,Rr400902,Rr302217,Rr202922,Rr201956,Rr202478,Rr503847,Rr100644,Rr203082,Rr404188,Rr107281,Rr301750,Rr701642,Rr504483,Rr502855,Rr302157,Rr500764,Rr107063,Rr100045,Rr102624,Rr204496,Rr306554,Rr100701,Rr400506,Rr404440,Rr104156,Rr102773,Rr105494,	0.0304189
	Biological process	alpha-amino acid metabolic process	GO:1901605	8	7.68041e-05	3.80961	12	256	162	13166	Rr200874,Rr104095,Rr105504,Rr201956,Rr503847,Rr404188,Rr100045,Rr204496,Rr100701,Rr400506,Rr404440,Rr105494,	0.040527
	Biological process	organic acid metabolic process	GO:0006082	4	0.000218178	2.03725	28	1117	162	13166	Rr100476,Rr300250,Rr200874,Rr403169,Rr104095,Rr503071,Rr105504,Rr601976,Rr400902,Rr302217,Rr202922,Rr201956,Rr202478,Rr503847,Rr100644,Rr203082,Rr404188,Rr701642,Rr504483,Rr302157,Rr100045,Rr102624,Rr204496,Rr306554,Rr100701,Rr400506,Rr404440,Rr105494,	0.043172
	Biological process	glucan metabolic process	GO:0044042	6	0.000274958	4.25258	9	172	162	13166	Rr400427,Rr204351,Rr106948,Rr404025,Rr302004,Rr303547,Rr203755,Rr704274,Rr102773,	0.0435259
	Biological process	starch metabolic process	GO:0005982	8	0.000252788	6.77263	6	72	162	13166	Rr106948,Rr404025,Rr302004,Rr303547,Rr203755,Rr102773,	0.0444626
	Biological process	oxoacid metabolic process	GO:0043436	5	0.000211778	2.0409	28	1115	162	13166	Rr100476,Rr300250,Rr200874,Rr403169,Rr104095,Rr503071,Rr105504,Rr601976,Rr400902,Rr302217,Rr202922,Rr201956,Rr202478,Rr503847,Rr100644,Rr203082,Rr404188,Rr701642,Rr504483,Rr302157,Rr100045,Rr102624,Rr204496,Rr306554,Rr100701,Rr400506,Rr404440,Rr105494,	0.0478921
	Biological process	glutamine family amino acid metabolic process	GO:0009064	9	0.00039439	7.9678	5	51	162	13166	Rr104095,Rr105504,Rr201956,Rr204496,Rr100701,	0.0480246
	Biological process	cellular amino acid metabolic process	GO:0006520	7	0.000433964	2.83741	14	401	162	13166	Rr200874,Rr104095,Rr105504,Rr202922,Rr201956,Rr202478,Rr503847,Rr404188,Rr100045,Rr204496,Rr100701,Rr400506,Rr404440,Rr105494,	0.0490689
	Cellular component	obsolete plastid part	GO:0044435	0	1.38235e-05	2.17519	33	1252	158	13039	Rr300264,Rr401507,Rr300250,Rr500014,Rr202965,Rr500934,Rr600595,Rr100564,Rr106948,Rr404025,Rr202467,Rr302004,Rr104095,Rr601176,Rr202100,Rr304772,Rr500913,Rr204430,Rr201956,Rr601755,Rr501671,Rr503607,Rr202478,Rr503847,Rr306763,Rr107281,Rr403419,Rr305596,Rr201775,Rr502025,Rr306554,Rr403337,Rr600031,	0.00181779
	Cellular component	obsolete chloroplast part	GO:0044434	0	8.18163e-06	2.23041	33	1221	158	13039	Rr300264,Rr401507,Rr300250,Rr500014,Rr202965,Rr500934,Rr600595,Rr100564,Rr106948,Rr404025,Rr202467,Rr302004,Rr104095,Rr601176,Rr202100,Rr304772,Rr500913,Rr204430,Rr201956,Rr601755,Rr501671,Rr503607,Rr202478,Rr503847,Rr306763,Rr107281,Rr403419,Rr305596,Rr201775,Rr502025,Rr306554,Rr403337,Rr600031,	0.00215177
	Cellular component	plastid	GO:0009536	6	5.89513e-05	1.73543	47	2235	158	13039	Rr703793,Rr300264,Rr401507,Rr100476,Rr300250,Rr500014,Rr202965,Rr304157,Rr500934,Rr600595,Rr100564,Rr106948,Rr404025,Rr202467,Rr302004,Rr104095,Rr601176,Rr202100,Rr304772,Rr500913,Rr303547,Rr204430,Rr201956,Rr102015,Rr601755,Rr501671,Rr503607,Rr202478,Rr503847,Rr100404,Rr100644,Rr203082,Rr401354,Rr401230,Rr306763,Rr107281,Rr203755,Rr503701,Rr403419,Rr100045,Rr305596,Rr201775,Rr502025,Rr306554,Rr4…	0.00387605
	Cellular component	chloroplast	GO:0009507	7	4.74945e-05	1.76566	46	2150	158	13039	Rr703793,Rr300264,Rr401507,Rr100476,Rr300250,Rr500014,Rr202965,Rr304157,Rr500934,Rr600595,Rr100564,Rr106948,Rr404025,Rr202467,Rr302004,Rr104095,Rr601176,Rr202100,Rr304772,Rr500913,Rr303547,Rr204430,Rr201956,Rr102015,Rr601755,Rr501671,Rr503607,Rr202478,Rr503847,Rr100404,Rr100644,Rr203082,Rr401354,Rr306763,Rr107281,Rr203755,Rr503701,Rr403419,Rr100045,Rr305596,Rr201775,Rr502025,Rr306554,Rr403337,Rr1…	0.00416369
	Cellular component	plastid stroma	GO:0009532	3	0.000322831	2.3478	20	703	158	13039	Rr500014,Rr600595,Rr100564,Rr106948,Rr404025,Rr202467,Rr302004,Rr104095,Rr202100,Rr500913,Rr601755,Rr202478,Rr503847,Rr107281,Rr305596,Rr201775,Rr502025,Rr306554,Rr403337,Rr600031,	0.0141508
	Cellular component	chloroplast stroma	GO:0009570	4	0.000283485	2.37142	20	696	158	13039	Rr500014,Rr600595,Rr100564,Rr106948,Rr404025,Rr202467,Rr302004,Rr104095,Rr202100,Rr500913,Rr601755,Rr202478,Rr503847,Rr107281,Rr305596,Rr201775,Rr502025,Rr306554,Rr403337,Rr600031,	0.0149113
	Cellular component	chloroplast envelope	GO:0009941	6	0.00137757	2.337	16	565	158	13039	Rr300264,Rr300250,Rr202965,Rr500934,Rr404025,Rr302004,Rr601176,Rr304772,Rr500913,Rr204430,Rr201956,Rr601755,Rr501671,Rr503607,Rr403419,Rr403337,	0.0452877
	Cellular component	obsolete cytoplasmic part	GO:0044444	0	0.0013282	1.22096	105	7097	158	13039	Rr703793,Rr204692,Rr300264,Rr401507,Rr100476,Rr702210,Rr300250,Rr302550,Rr200874,Rr400427,Rr101316,Rr201607,Rr401754,Rr403159,Rr204351,Rr500014,Rr202965,Rr306106,Rr306340,Rr403169,Rr500381,Rr501353,Rr202288,Rr304157,Rr500934,Rr601202,Rr600595,Rr100564,Rr404800,Rr106948,Rr404025,Rr204654,Rr501560,Rr300976,Rr200842,Rr202467,Rr302004,Rr104095,Rr100798,Rr601176,Rr404279,Rr601976,Rr202100,Rr201129,Rr3…	0.0499025
